# Supplementary material for: Evolutionary differentiation of androgen receptor is responsible for sexual characteristic development in a teleost fish
Source: Nat Commun. 2023 Mar 14;14:1428. doi: 10.1038/s41467-023-37026-6 (PMC10014959; doi:10.1038/s41467-023-37026-6)
Supplement: Supplementary file 11 — Source Data [file 41467_2023_37026_MOESM11_ESM.xlsx]

## Sheet: Figure 1a
Fig. 1a. Males successfully mated (%)
genotype (male)	Number of trials successfully mated with in 30min / the total number of trials	average (%)
WT	55/60	91.7
araKO	38/76	50
WT	42/42	100
arbKO	32/41	78
ar DKO	0/43	0

## Sheet: Figure 1b
Fig. 1b. Natural mating fertilization rate (%)
group	fish ID	ferilized egg nubmer	total egg number	average (%)	average for each fish (%)
WT	#a2	5	5	100	96.6434
WT	#a2	12	13	92.3077
WT	#a2	13	13	100
WT	#a2	10	11	90.9091
WT	#a2	12	12	100
WT	#a3	22	22	100	79.4907
WT	#a3	6	6	100
WT	#a3	3	8	37.5
WT	#a3	38	40	95
WT	#a3	15	15	100
WT	#a3	4	9	44.4444
WT	#a4	6	10	60	82.2601
WT	#a4	21	21	100
WT	#a4	15	18	83.3333
WT	#a4	6	9	66.6667
WT	#a4	11	13	84.6154
WT	#a4	6	6	100
WT	#a4	15	17	88.2353
WT	#a4	14	25	56
WT	#a4	15	16	93.75
WT	#a4	18	20	90
WT	#b1	19	19	100	96.8137
WT	#b1	16	16	100
WT	#b1	5	6	83.3333
WT	#b1	30	30	100
WT	#b1	35	35	100
WT	#b1	31	34	91.1765
WT	#b1	15	15	100
WT	#b1	14	14	100
WT	#b2	28	28	100	98.8736
WT	#b2	12	13	92.3077
WT	#b2	27	28	96.4286
WT	#b2	25	25	100
WT	#b2	18	18	100
WT	#b2	38	38	100
WT	#b2	41	41	100
WT	#b2	26	26	100
WT	#b2	12	12	100
WT	#b2	12	12	100
WT	#b3	28	30	93.3333	83.8213
WT	#b3	29	48	60.4167
WT	#b3	17	22	77.2727
WT	#b3	30	37	81.0811
WT	#b3	38	39	97.4359
WT	#b3	25	27	92.5926
WT	#b3	20	23	86.9565
WT	#b3	22	27	81.4815
WT	#b4	36	37	97.2973	95.68
WT	#b4	41	41	100
WT	#b4	22	22	100
WT	#b4	13	13	100
WT	#b4	38	41	92.6829
WT	#b4	12	12	100
WT	#b4	5	8	62.5
WT	#b4	32	32	100
WT	#b4	8	8	100
WT	#b4	8	8	100
WT	#b4	24	24	100
WT	#b5	28	28	100	97.351
WT	#b5	24	25	96
WT	#b5	6	7	85.7143
WT	#b5	32	32	100
WT	#b5	20	20	100
WT	#b5	17	18	94.4444
WT	#b5	9	9	100
WT	#b5	12	12	100
WT	#b5	32	32	100
WT	#b6	37	37	100	96.633
WT	#b6	27	27	100
WT	#b6	31	31	100
WT	#b6	14	14	100
WT	#b6	26	27	96.2963
WT	#b6	8	12	66.6667
WT	#b6	26	26	100
WT	#b6	7	7	100
WT	#b6	10	10	100
WT	#b6	12	12	100
WT	#b6	21	21	100
AraKO	#1	27	37	72.973	27.9655
AraKO	#1	0	7	0
AraKO	#1	3	18	16.6667
AraKO	#1	4	18	22.2222
AraKO	#2	1	11	9.09091	9.60664
AraKO	#2	0	17	0
AraKO	#2	5	20	25
AraKO	#2	1	13	7.69231
AraKO	#2	1	16	6.25
AraKO	#1-1	6	10	60
AraKO	#1-1	10	11	90.9091
AraKO	#1-1	3	3	100
AraKO	#1-1	9	11	81.8182
AraKO	#1-1	1	30	3.33333
AraKO	#1-1	12	24	50
AraKO	#1-1	12	12	100
AraKO	#1-3	7	15	46.6667	57.7731
AraKO	#1-3	8	19	42.1053
AraKO	#1-3	8	20	40
AraKO	#1-3	12	20	60
AraKO	#1-3	16	21	76.1905
AraKO	#1-3	8	27	29.6296
AraKO	#1-3	25	27	92.5926
AraKO	#1-3	12	16	75
AraKO	#1-4	17	23	73.913	78.1247
AraKO	#1-4	20	21	95.2381
AraKO	#1-4	16	21	76.1905
AraKO	#1-4	7	11	63.6364
AraKO	#1-4	12	15	80
AraKO	#1-4	12	19	63.1579
AraKO	#1-4	18	19	94.7368
AraKO	#1-5	10	11	90.9091	60.7481
AraKO	#1-5	13	22	59.0909
AraKO	#1-5	2	15	13.3333
AraKO	#1-5	10	16	62.5
AraKO	#1-5	9	17	52.9412
AraKO	#1-5	6	7	85.7143
AraKO	#1-6	4	9	44.4444	64.2222
AraKO	#1-6	21	25	84
ArbKO	#b1	0	22	0	50.6433
ArbKO	#b1	23	25	92
ArbKO	#b1	34	38	89.4737
ArbKO	#b1	1	37	2.7027
ArbKO	#b1	0	11	0
ArbKO	#b1	7	26	26.9231
ArbKO	#b1	22	23	95.6522
ArbKO	#b1	16	26	61.5385
ArbKO	#b1	7	8	87.5
ArbKO	#b2	22	28	78.5714	65.8369
ArbKO	#b2	26	28	92.8571
ArbKO	#b2	23	23	100
ArbKO	#b2	20	36	55.5556
ArbKO	#b2	25	42	59.5238
ArbKO	#b2	16	42	38.0952
ArbKO	#b2	0	8	0
ArbKO	#b2	30	33	90.9091
ArbKO	#b2	15	15	100
ArbKO	#b2	9	21	42.8571
ArbKO	#b3	12	15	80	17.7217
ArbKO	#b3	0	15	0
ArbKO	#b3	3	35	8.57143
ArbKO	#b3	3	29	10.3448
ArbKO	#b3	0	37	0
ArbKO	#b3	0	9	0
ArbKO	#b3	0	35	0
ArbKO	#b3	12	28	42.8571
ArbKO	#b4	2	11	18.1818	28.5459
ArbKO	#b4	7	11	63.6364
ArbKO	#b4	16	26	61.5385
ArbKO	#b4	6	46	13.0435
ArbKO	#b4	7	38	18.4211
ArbKO	#b4	0	44	0
ArbKO	#b4	3	12	25
ArbKO	#b5	20	25	80	41.5291
ArbKO	#b5	25	29	86.2069
ArbKO	#b5	22	24	91.6667
ArbKO	#b5	34	46	73.913
ArbKO	#b5	1	19	5.26316
ArbKO	#b5	5	32	15.625
ArbKO	#b5	1	26	3.84615
ArbKO	#b5	0	6	0
ArbKO	#b5	5	29	17.2414
ArbKO	#b6	0	12	0	12.5728
ArbKO	#b6	0	4	0
ArbKO	#b6	1	21	4.7619
ArbKO	#b6	1	14	7.14286
ArbKO	#b6	2	25	8
ArbKO	#b6	5	49	10.2041
ArbKO	#b6	5	31	16.129
ArbKO	#b6	4	28	14.2857
ArbKO	#b6	10	19	52.6316

## Sheet: Figure 1c, f-h
Fig. 1c,f-h
c) Gonad/body weight (%)			f) Number of sperm (x 106)/testis (mg)
genotype (male)	average (%)		genotype (male)	average number (x 106)/testis (mg)
WT	0.813135		WT	1.68943
WT	1.03755		WT	2.14384
WT	0.791247		WT	2.32501
WT	0.961248		WT	2.9076
WT	1.25181		WT	3.75
WT	0.873487		WT	2.97859
araKO	2.09327		araKO	5.11453
araKO	1.14061		araKO	4.06476
araKO	2.33894		araKO	4.45262
araKO	1.54498		araKO	4.05907
araKO	1.54849		araKO	4.2083
arbKO	0.825715		arbKO	1.73571
arbKO	0.773533		arbKO	2.51146
arbKO	0.709337		arbKO	2.52229
arbKO	0.976321		arbKO	1.76493
arbKO	0.884682		arbKO	2.5214
arDKO	0.815385		arDKO	7.46415
arDKO	0.526111		arDKO	10.8218
arDKO	0.519767		arDKO	12.9704
arDKO	0.96054		arDKO	0.937838
g) Moving sperm (%)			h) Average speed (mm/sec)
genotype (male)	average (%)		genotype (male)	average ((mm/sec)
WT	83.05		WT	28.75
WT	88.82		WT	25.66
WT	94.21		WT	24.89
WT	96.85		WT	33.55
WT	91.82		WT	30.82
WT	94.19		WT	25.61
araKO	91.05		araKO	32.05
araKO	96.51		araKO	36.34
araKO	96.42		araKO	23.33
araKO	95.04		araKO	38.9
araKO	95.36		araKO	31.32
arbKO	74.72		arbKO	18.41
arbKO	93.3		arbKO	31.95
arbKO	71.91		arbKO	25.37
arbKO	95.35		arbKO	23.19
arbKO	97.73		arbKO	22.9
arDKO	89.24		arDKO	40.81
arDKO	97.43		arDKO	46.04
arDKO	97.68		arDKO	36.76
arDKO	54.5		arDKO	11.52

## Sheet: Figure 1i
Fig. 1i. Artificial insemination fertilization rate (%)
group	fish ID	ferilized egg nubmer	total egg number	average (%)	average for each fish (%)
WT	#wD	13	14	92.8571	98.2143
WT	#wC	12	12	100
WT	#wE	14	14	100
WT	#wH	7	7	100
AraKO	#aC	14	15	93.3333	85.8333
AraKO	#aC	8	12	66.6667
AraKO	#aC	11	12	91.6667
AraKO	#aC	11	12	91.6667
ArbKO	#bA	12	15	80	91.7708
ArbKO	#bB	12	12	100
ArbKO	#bE	15	16	93.75
ArbKO	#bD	14	15	93.3333
Ar DKO	#1-1	13	15	86.6667	86.8269
Ar DKO	#2-1	14	15	93.3333
Ar DKO	#2-2	12	13	92.3077
Ar DKO	#2-3	9	12	75

## Sheet: Figure 2e,f
Fig. 2. e, f
e) Number of papillary processes
genotype	ID (male)	value
WT	WT_P1	52
WT	WT_P2	78
WT	WT_P3	60
WT	WT_P4	70
WT	WT_P5	64
WT	WT_P6	66
WT	WT_P7	55
WT	WT_P8	57
WT	WT_P9	59
araKO	araKO_P1	69
araKO	araKO_P2	78
araKO	araKO_P3	57
araKO	araKO_P4	66
araKO	araKO_P5	64
araKO	araKO_P6	57
araKO	araKO_P7	62
araKO	araKO_P8	69
araKO	araKO_P9	63
arbKO	arbKO_P1	0
arbKO	arbKO_P2	0
arbKO	arbKO_P3	0
arbKO	arbKO_P4	0
arbKO	arbKO_P5	0
arbKO	arbKO_P6	0
arbKO	arbKO_P7	0
arbKO	arbKO_P8	0
arbKO	arbKO_P9	0
arDKO	arDKO_M1	0
arDKO	arDKO_M2	0
arDKO	arDKO_M3	0
arDKO	arDKO_M4	0
arDKO	arDKO_M5	0
arDKO	arDKO_M6	0
arDKO	arDKO_M7	0
arDKO	arDKO_M8	0
arDKO	arDKO_M9	0

## Sheet: Figure 2f(3rd fin ray)
Fig. 2f. Relative fin length (3rd fin ray)
genotype	Sex	ID	length (pixel)
WT	male	WT_M1	64.9123
WT	male	WT_M2	63.8365
WT	male	WT_M3	59.7059
WT	male	WT_M4	75.9112
WT	male	WT_M5	75.2475
WT	male	WT_M6	63.1451
WT	male	WT_M7	69.8315
WT	male	WT_M8	67.8463
WT	female	WT_F1	47.1631
WT	female	WT_F2	50.0879
WT	female	WT_F3	52.6978
WT	female	WT_F4	51.6381
WT	female	WT_F5	42.1603
WT	female	WT_F6	53.7451
WT	female	WT_F7	45.8156
WT	female	WT_F8	47.5716
araKO	male	araKO_M1	68.206
araKO	male	araKO_M2	52.3985
araKO	male	araKO_M3	67.487
araKO	male	araKO_M4	59.1022
araKO	male	araKO_M5	68.9769
araKO	male	araKO_M6	57.7239
araKO	male	araKO_M7	68.0094
araKO	male	araKO_M8	66.2107
araKO	female	araKO_F1	48.1541
araKO	female	araKO_F2	49.1497
araKO	female	araKO_F3	54.3396
araKO	female	araKO_F4	54.6778
araKO	female	araKO_F5	51.5337
araKO	female	araKO_F6	51.3719
araKO	female	araKO_F7	59.0954
araKO	female	araKO_F8	52.5921
arbKO	male	arbKO_M1	42.9619
arbKO	male	arbKO_M2	45.2617
arbKO	male	arbKO_M3	34.8259
arbKO	male	arbKO_M4	39.2128
arbKO	male	arbKO_M5	44.7552
arbKO	male	arbKO_M6	50.1956
arbKO	male	arbKO_M7	44.8778
arbKO	male	arbKO_M8	45.985
arbKO	female	arbKO_F1	45.7958
arbKO	female	arbKO_F2	42.5499
arbKO	female	arbKO_F3	41.6548
arbKO	female	arbKO_F4	44
arbKO	female	arbKO_F5	44.2935
arbKO	female	arbKO_F6	44.9945
arbKO	female	arbKO_F7	50.8491
arbKO	female	arbKO_F8	43.7202
arDKO	male	DKO_M1	48.1768
arDKO	male	DKO_M2	43.6744
arDKO	male	DKO_M3	37.9506
arDKO	male	DKO_M4	43.327
arDKO	male	DKO_M5	44.7763
arDKO	male	DKO_M6	45.3668
arDKO	male	DKO_M7	45.3668
arDKO	male	DKO_M8	45.0866
arDKO	female	DKO_F1	40.3641
arDKO	female	DKO_F2	47.5166
arDKO	female	DKO_F3	48.6374
arDKO	female	DKO_F4	46.7971
arDKO	female	DKO_F5	47.151
arDKO	female	DKO_F6	43.7607
arDKO	female	DKO_F7	49.5038
arDKO	female	DKO_F8	48.1112

## Sheet: Figure 2f(Posterior 2nd fin ray
Fig.2f. Relative fin length (Posterior 2nd fin ray)
genotype	Sex ID	ID	length (pixel)
WT	male	WT_M1	47.2222
WT	male	WT_M2	50.1572
WT	male	WT_M3	42.6471
WT	male	WT_M4	52.1395
WT	male	WT_M5	49.9293
WT	male	WT_M6	39.6026
WT	male	WT_M7	50.2194
WT	male	WT_M8	48.9391
WT	female	WT_F1	31.2057
WT	female	WT_F2	31.6345
WT	female	WT_F3	30.7554
WT	female	WT_F4	29.7972
WT	female	WT_F5	29.7909
WT	female	WT_F6	29.1633
WT	female	WT_F7	30.3945
WT	female	WT_F8	29.6468
araKO	male	araKO_M1	53.8188
araKO	male	araKO_M2	52.214
araKO	male	araKO_M3	49.6114
araKO	male	araKO_M4	42.6434
araKO	male	araKO_M5	48.6799
araKO	male	araKO_M6	41.3986
araKO	male	araKO_M7	51.5243
araKO	male	araKO_M8	43.8585
araKO	female	araKO_F1	35.7945
araKO	female	araKO_F2	31.1225
araKO	female	araKO_F3	29.434
araKO	female	araKO_F4	32.2245
araKO	female	araKO_F5	32.9243
araKO	female	araKO_F6	30.5567
araKO	female	araKO_F7	37.4628
araKO	female	araKO_F8	35.1986
arbKO	male	arbKO_M1	30.3519
arbKO	male	arbKO_M2	32.9562
arbKO	male	arbKO_M3	26.7413
arbKO	male	arbKO_M4	49.8542
arbKO	male	arbKO_M5	32.8671
arbKO	male	arbKO_M6	34.7459
arbKO	male	arbKO_M7	28.5169
arbKO	male	arbKO_M8	36.4116
arbKO	female	arbKO_F1	27.6276
arbKO	female	arbKO_F2	28.1106
arbKO	female	arbKO_F3	8.24536
arbKO	female	arbKO_F4	27.4074
arbKO	female	arbKO_F5	27.1739
arbKO	female	arbKO_F6	26.0186
arbKO	female	arbKO_F7	28.7418
arbKO	female	arbKO_F8	25.0705
arDKO	male	DKO_M1	33.3327
arDKO	male	DKO_M2	28.9446
arDKO	male	DKO_M3	29.722
arDKO	male	DKO_M4	30.7781
arDKO	male	DKO_M5	32.5306
arDKO	male	DKO_M6	31.8425
arDKO	male	DKO_M7	28.7463
arDKO	male	DKO_M8	31.7309
arDKO	female	DKO_F1	28.1552
arDKO	female	DKO_F2	31.2357
arDKO	female	DKO_F3	31.1633
arDKO	female	DKO_F4	30.2772
arDKO	female	DKO_F5	30.4281
arDKO	female	DKO_F6	29.7234
arDKO	female	DKO_F7	34.3475
arDKO	female	DKO_F8	31.0428

## Sheet: Figure 4d
Fig. 4d. Relative length of tooth
genotype (male)	ID	length of jaw	length of tooth	Relative length of tooth (length of tooth/length of jaw）
WT	WT_P1	492.46	98.96	0.20095
WT	WT_P2	429.76	112.33	0.261378
WT	WT_P3	409.79	110.89	0.270602
WT	WT_P4	422.54	67.89	0.160671
WT	WT_P5	438.18	109.02	0.248802
WT	WT_P6	351.56	111.28	0.316532
WT	WT_P7	377.64	106.98	0.283286
WT	WT_P9	404.01	107.21	0.265365
ara KO	araKO_P3	384.63	55.32	0.143827
ara KO	araKO_P4	301.31	75.64	0.251037
ara KO	araKO_P5	399.32	68	0.170289
ara KO	araKO_P7	370.53	72.79	0.196448
ara KO	araKO_P8	511.64	71.15	0.139063
ara KO	araKO_P9	385.08	67.27	0.174691
arb KO	arbKO_P1	418.19	105.09	0.251297
arb KO	arbKO_P2	468.25	78.64	0.167944
arb KO	arbKO_P3	379.92	81.14	0.213571
arb KO	arbKO_P4	409.61	97.89	0.238983
arb KO	arbKO-P5	378.08	101.24	0.267774
arb KO	arbKO_P6	403.98	126.01	0.311921
arb KO	arbKO_P7	449.68	69.36	0.154243
arb KO	arbKO_P9	496.13	98.4	0.198335

## Sheet: Figure 5a
Fig. 5a. Frequency of mating that fish exhibited courtship display (%)
genotype (male)	Number of trials showing coutship display / the total number of trials	average (%)
WT	59/59	98.3
ara KO	71/76	93.4
WT	39/40	97.5
arbKO	38/40	95
ar DKO	6/43	14

## Sheet: Figure 5b-e
Fig. 5b-e
gene	ID	NOI._exp	geno	*courtship before spawning	wrapping rejection	mating_latency (sec.)	wrapping_duration (sec.)	video ID	tank Left (L) or Middle (M) or Right (R)	b) Frequency of courship display /min	c) Mating latency (min)	d) Total number of wrapping rejection	e) Duration of wrapping followe by spawning
ARa	WT1	#1	WT	4	3	250	20	MAH00278	L	0.96	4.16667	3	20
ARa	WT1	#2	WT	6	1	380	28	MAH00281	L	0.947368	6.33333	1	28
ARa	WT1	#3	WT	16	1	374	30	MAH00289	L	2.56684	6.23333	1	30
ARa	WT1	#4	WT	4	0	1657	32	MAH00293	L	0.14484	27.6167	0	32
ARa	WT1	#5	WT	3	0	273	35	MAH00235	R	0.659341	4.55	0	35
ARa	WT1	#6	WT	1	0	461	33	MAH00238-2	R	0.130152	7.68333	0	33
ARa	WT1	#7	WT	4	0	285	37	MAH00285	L	0.842105	4.75	0	37
ARa	WT2	#1	WT	2	1	445	36	MAH00272	M	0.269663	7.41667	1	36
ARa	WT2	#2	WT	6	0	338	39	MAH00278	M	1.06509	5.63333	0	39
ARa	WT2	#3	WT	3	0	120	46	MAH00281	M	1.5	2	0	46
ARa	WT2	#4	WT	1	0	118	27	MAH00293	M	0.508475	1.96667	0	27
ARa	WT2	#5	WT	1	0	99	42	MAH00236-2	L	0.606061	1.65	0	42
ARa	WT2	#6	WT	3	0	124	42	MAH00239-2	L	1.45161	2.06667	0	42
ARa	WT2	#7	WT	5	0	189	53	MAH00285	M	1.5873	3.15	0	53
ARa	WT3	#1	WT	6	3	507	34	MAH00272	R	0.710059	8.45	3	34
ARa	WT3	#2	WT	14	0	728	34	MAH00278	R	1.15385	12.1333	0	34
ARa	WT3	#3	WT	14	0	667	38	MAH00281	R	1.25937	11.1167	0	38
ARa	WT3	#4	WT	3	1	1460	39	MAH00289	R	0.123288	24.3333	1	39
ARa	WT3	#5	WT	39	1	1578	39	MAH00293	R	1.48289	26.3	1	39
ARa	WT3	#6	WT	2	0	395	40	MAH00236-2	M	0.303797	6.58333	0	40
ARa	WT3	#7	WT	2	0	296	34	MAH00239-2	M	0.405405	4.93333	0	34
ARa	WT3	#8	WT	1	0	100	30	MAH00285	R	0.6	1.66667	0	30
ARa	WT4	#1	WT	1	0	128	51	MAH00271	L	0.46875	2.13333	0	51
ARa	WT4	#2	WT	7	0	945	35	MAH00277	L	0.444444	15.75	0	35
ARa	WT4	#3	WT	3	0	120	31	MAH00282	L	1.5	2	0	31
ARa	WT4	#4	WT	0	1	95	40	MAH00284	L	0	1.58333	1	40
ARa	WT4	#5	WT	2	0	160	33	MAH00290	L	0.75	2.66667	0	33
ARa	WT4	#6	WT	1	0	216	35	MAH00236-2	R	0.277778	3.6	0	35
ARa	WT4	#7	WT	24	2	1079	29	MAH00294	L	1.33457	17.9833	2	29
ARa	WT4	#8	WT	28	1	1269	36	MAH00239-2	R	1.32388	21.15	1	36
ARa	WT5	#1	WT	8	0	962	38	MAH00277	M	0.49896	16.0333	0	38
ARa	WT5	#3	WT	9	2	446	24	MAH00284	M	1.21076	7.43333	2	24
ARa	WT5	#4	WT	2	0	250	39	MAH00290	M	0.48	4.16667	0	39
ARa	WT5	#5	WT	6	0	1019	33	MAH00294	M	0.353288	16.9833	0	33
ARa	WT6	#1	WT	7	2	615	20	MAH00271	R	0.682927	10.25	2	20
ARa	WT6	#2	WT	5	1	536	33	MAH00277	R	0.559701	8.93333	1	33
ARa	WT6	#3	WT	23	1	870	31	MAH00282	R	1.58621	14.5	1	31
ARa	WT6	#4	WT	1	0	92	38	MAH00284	R	0.652174	1.53333	0	38
ARa	WT6	#5	WT	5	0	208	40	MAH00290	R	1.44231	3.46667	0	40
ARa	WT6	#6	WT	0	0	69	26	MAH00294	R	0	1.15	0	26
ARa	MT1	#1	KO	22	7	862	21	MAH00286	L	1.53132	14.3667	7	21
ARa	MT3	#1	KO	3	0	403	58	MAH00273	M	0.44665	6.71667	0	58
ARa	MT7	#1	KO	1	0	387	31	MAH00273	R	0.155039	6.45	0	31
ARa	MT7	#2	KO	31	7	1025	21	MAH00280	R	1.81463	17.0833	7	21
ARa	MT7	#3	KO	42	8	1015	39	MAH00286	R	2.48276	16.9167	8	39
ARa	MT7	#4	KO	20	7	734	22	MAH00292	R	1.63488	12.2333	7	22
ARa	MT1-1	#1	KO	17	20	1340	22	MAH00283	L	0.761194	22.3333	20	22
ARa	MT2	#1	KO	2	0	55	21	MAH00283	M	2.18182	0.916667	0	21
ARa	MT2	#2	KO	4	4	408	29	MAH00295	M	0.588235	6.8	4	29
ARa	MT2	#3	KO	12	8	1347	23	MAH00235	M	0.534521	22.45	8	23
ARa	MT4	#1	KO	40	17	1680	26	MAH00279	R	1.42857	28	17	26
ARa	MT4	#2	KO	5	3	237	21	MAH00283	R	1.26582	3.95	3	21
ARa	MT4	#3	KO	0	1	214	24	MAH00002	R	0	3.56667	1	24
ARa	MT1-2	#1	KO	13	9	809	10	MAH00372	L	0.964153	13.4833	9	10
ARa	MT1-2	#2	KO	13	6	846	22	MAH00379-2	L	0.921986	14.1	6	22
ARa	MT1-2	#3	KO	2	2	369	36	MAH00395-2	L	0.325203	6.15	2	36
ARa	MT1-2	#4	KO	5	7	340	37	MAH00396-2	L	0.882353	5.66667	7	37
ARa	MT2-2	#1	KO	0	4	187	35	MAH00372	R	0	3.11667	4	35
ARa	MT2-2	#2	KO	3	5	470	29	MAH00374	R	0.382979	7.83333	5	29
ARa	MT2-2	#3	KO	2	5	423	31	MAH00395-2	R	0.283688	7.05	5	31
ARa	MT2-2	#4	KO	0	1	95	25	MAH00396-2	R	0	1.58333	1	25
ARa	MT19-3	#1	KO	2	0	554	28	MAH01522	L	0.216606	9.23333	0	28
ARa	MT19-3	#2	KO	11	8	382	30	MAH01525	L	1.72775	6.36667	8	30
ARa	MT19-3	#3	KO	13	7	1242	13	MAH01526-2	L	0.628019	20.7	7	13
ARa	MT19-3	#4	KO	13	1	380	26	MAH01529-2	L	2.05263	6.33333	1	26
ARa	MT19-3	#5	KO	15	5	670	39	MAH01530-2	L	1.34328	11.1667	5	39
ARa	MT19-3	#6	KO	5	4	325	31	MAH01531	L	0.923077	5.41667	4	31
ARa	MT16-3	#1	KO	10	13	1264	20	MAH01525	R	0.474684	21.0667	13	20
ARa	MT16-3	#2	KO	10	8	840	23	MAH01531	R	0.714286	14	8	23
ARa	MT18-3	#1	KO	10	8	378	18	MAH01524	L	1.5873	6.3	8	18
ARa	MT18-3	#2	KO	13	14	541	14	MAH01527-2	L	1.44177	9.01667	14	14
ARa	MT18-3	#3	KO	3	5	417	35	MAH01528-2	L	0.431655	6.95	5	35
ARa	MT18-3	#4	KO	14	11	702	11	MAH01532	L	1.19658	11.7	11	11
ARa	MT1-4	#1	KO	14	8	513	29	MAH00177	L	1.63743	8.55	8	29
ARa	MT2-4	#1	KO	11	8	918	19	MAH00169-2	M	0.718954	15.3	8	19
ARa	MT2-4	#2	KO	17	12	1401	16	MAH00170	M	0.728051	23.35	12	16
ARa	MT2-4	#3	KO	16	9	732	17	MAH00174	M	1.31148	12.2	9	17
ARa	MT2-4	#4	KO	10	9	375	35	MAH00177	M	1.6	6.25	9	35
ARa	WT1-5	#1	WT	12	14	1098	29	MAH00174	R	0.655738	18.3	14	29
ARa	WT1-5	#2	WT	7	2	331	32	MAH00177	R	1.26888	5.51667	2	32
ARa	WT1-5	#4	WT	2	1	543	37	MAH00170	R	0.220994	9.05	1	37
ARa	WT1-5	#5	WT	40	6	1089	35	MAH00171	R	2.20386	18.15	6	35
ARa	WT2-5	#1	WT	0	0	461	38	MAH00172-2	L	0	7.68333	0	38
ARa	WT2-5	#2	WT	6	0	237	53	MAH00175	L	1.51899	3.95	0	53
ARa	WT2-5	#3	WT	3	0	209	36	MAH0178-2	L	0.861244	3.48333	0	36
ARa	WT3-5	#1	WT	3	0	118	30	MAH00172-2	R	1.52542	1.96667	0	30
ARa	WT3-5	#2	WT	1	0	69	33	MAH00175	R	0.869565	1.15	0	33
ARa	WT3-5	#3	WT	3	0	165	24	MAH0178-2	R	1.09091	2.75	0	24
ARa	WT4-5	#1	WT	2	0	225	33	MAH00173-2	L	0.533333	3.75	0	33
ARa	WT4-5	#2	WT	2	0	292	30	MAH00176	L	0.410959	4.86667	0	30
ARa	WT5-5	#1	WT	1	0	117	36	MAH00173-2	R	0.512821	1.95	0	36
ARa	WT5-5	#2	WT	1	0	301	17	MAH00176	R	0.199336	5.01667	0	17
ARa	WT5-5	#3	WT	5	3	238	22	MAH00179-2	R	1.2605	3.96667	3	22
ARb	WT1	#1	WT	6	4	215	27	MAH00136	L	1.67442	3.58333	4	27
ARb	WT1	#2	WT	2	0	99	32	MAH00144-2	L	1.21212	1.65	0	32
ARb	WT1	#3	WT	2	0	135	26	MAH00145	L	0.888889	2.25	0	26
ARb	WT1	#4	WT	4	1	114	35	MAH00151	L	2.10526	1.9	1	35
ARb	WT1	#5	WT	4	0	114	32	MAH00156	L	2.10526	1.9	0	32
ARb	WT1	#6	WT	5	0	176	37	MAH00164-2	L	1.70455	2.93333	0	37
ARb	WT1	#7	WT	10	2	330	39	MAH00166	L	1.81818	5.5	2	39
ARb	WT2	#1	WT	0	0	459	25	MAH00136	M	0	7.65	0	25
ARb	WT2	#2	WT	4	0	144	40	MAH00144-2	M	1.66667	2.4	0	40
ARb	WT2	#3	WT	0	0	135	30	MAH00145	M	0	2.25	0	30
ARb	WT2	#4	WT	3	0	102	34	MAH00151	M	1.76471	1.7	0	34
ARb	WT2	#5	WT	4	0	125	35	MAH00156	M	1.92	2.08333	0	35
ARb	WT2	#6	WT	2	0	77	26	MAH00164-2	M	1.55844	1.28333	0	26
ARb	WT2	#7	WT	6	2	250	36	MAH00166	M	1.44	4.16667	2	36
ARb	WT3	#1	WT	8	7	719	38	MAH00136	R	0.667594	11.9833	7	38
ARb	WT3	#2	WT	1	2	200	37	MAH00144-2	R	0.3	3.33333	2	37
ARb	WT3	#3	WT	4	1	505	24	MAH00145	R	0.475248	8.41667	1	24
ARb	WT3	#4	WT	2	1	143	37	MAH00151	R	0.839161	2.38333	1	37
ARb	WT3	#5	WT	5	0	240	31	MAH00156	R	1.25	4	0	31
ARb	WT3	#6	WT	3	4	198	33	MAH00164-2	R	0.909091	3.3	4	33
ARb	WT3	#7	WT	0	0	823	27	MAH00166	R	0	13.7167	0	27
ARb	WT4	#1	WT	1	0	152	33	MAH00137	L	0.394737	2.53333	0	33
ARb	WT4	#2	WT	3	0	89	30	MAH00143-2	L	2.02247	1.48333	0	30
ARb	WT4	#3	WT	0	0	70	27	MAH00147	L	0	1.16667	0	27
ARb	WT4	#4	WT	2	0	217	28	MAH00152	L	0.552995	3.61667	0	28
ARb	WT4	#5	WT	1	0	88	31	MAH00157	L	0.681818	1.46667	0	31
ARb	WT4	#6	WT	2	1	60	28	MAH00163	L	2	1	1	28
ARb	WT4	#7	WT	8	2	353	36	MAH00165	L	1.35977	5.88333	2	36
ARb	WT5	#1	WT	3	0	662	37	MAH00137	M	0.271903	11.0333	0	37
ARb	WT5	#2	WT	3	0	276	37	MAH00143-2	M	0.652174	4.6	0	37
ARb	WT5	#3	WT	4	0	174	28	MAH00147	M	1.37931	2.9	0	28
ARb	WT5	#4	WT	3	0	97	32	MAH00152	M	1.85567	1.61667	0	32
ARb	WT5	#5	WT	9	1	204	42	MAH00157	M	2.64706	3.4	1	42
ARb	WT5	#6	WT	2	0	80	33	MAH00163	M	1.5	1.33333	0	33
ARb	WT5	#7	WT	4	0	96	33	MAH00165	M	2.5	1.6	0	33
ARb	WT6	#1	WT	3	0	226	36	MAH00137	R	0.79646	3.76667	0	36
ARb	WT6	#2	WT	2	0	173	32	MAH00143-2	R	0.693642	2.88333	0	32
ARb	WT6	#3	WT	6	1	178	29	MAH00147	R	2.02247	2.96667	1	29
ARb	WT6	#4	WT	5	1	115	31	MAH00152	R	2.6087	1.91667	1	31
ARb	WT6	#5	WT	1	0	49	35	MAH00157	R	1.22449	0.816667	0	35
ARb	WT6	#6	WT	6	0	111	43	MAH00163	R	3.24324	1.85	0	43
ARb	WT6	#7	WT	4	0	220	31	MAH00165	R	1.09091	3.66667	0	31
ARb	MT1	#1	KO	3	3	1131	32	MAH00142-2	L	0.159151	18.85	3	32
ARb	MT1	#2	KO	5	10	660	24	MAH00149	L	0.454545	11	10	24
ARb	MT1	#3	KO	0	0	320	33	MAH00154	L	0	5.33333	0	33
ARb	MT1	#4	KO	3	3	350	35	MAH00159	L	0.514286	5.83333	3	35
ARb	MT1	#5	KO	4	3	1317	30	MAH00162	L	0.182232	21.95	3	30
ARb	MT1	#6	KO	4	2	752	27	MAH00167	L	0.319149	12.5333	2	27
ARb	MT2	#1	KO	3	0	400	37	MAH00142-2	M	0.45	6.66667	0	37
ARb	MT2	#2	KO	1	3	315	24	MAH00149	M	0.190476	5.25	3	24
ARb	MT2	#3	KO	1	1	315	28	MAH00154	M	0.190476	5.25	1	28
ARb	MT2	#4	KO	0	2	360	27	MAH00159	M	0	6	2	27
ARb	MT2	#5	KO	2	2	359	30	MAH00162	M	0.334262	5.98333	2	30
ARb	MT2	#6	KO	0	1	664	34	MAH00167	M	0	11.0667	1	34
ARb	MT3	#1	KO	1	0	309	14	MAH00140-2	M	0.194175	5.15	0	14
ARb	MT3	#2	KO	3	2	1078	34	MAH00149	R	0.166976	17.9667	2	34
ARb	MT3	#3	KO	9	10	1549	26	NAH00154	R	0.348612	25.8167	10	26
ARb	MT3	#4	KO	38	16	1577	23	MAH00159	R	1.44578	26.2833	16	23
ARb	MT3	#5	KO	3	5	690	20	MAH00162	R	0.26087	11.5	5	20
ARb	MT4	#2	KO	4	0	226	34	MAH00148-2	L	1.06195	3.76667	0	34
ARb	MT4	#3	KO	2	2	654	36	MAH00158	L	0.183486	10.9	2	36
ARb	MT4	#4	KO	11	0	1574	23	MAH00161	L	0.419314	26.2333	0	23
ARb	MT4	#5	KO	1	1	1325	32	MAH00168	L	0.045283	22.0833	1	32
ARb	MT5	#1	KO	5	5	319	54	MAH00148-2	M	0.940439	5.31667	5	54
ARb	MT5	#2	KO	4	3	227	27	MAH00153	M	1.05727	3.78333	3	27
ARb	MT5	#3	KO	10	5	575	26	MAH00158	M	1.04348	9.58333	5	26
ARb	MT5	#4	KO	2	0	205	32	MAH00161	M	0.585366	3.41667	0	32
ARb	MT5	#5	KO	4	1	348	39	MAH00168	M	0.689655	5.8	1	39
ARb	MT6	#1	KO	7	0	390	25	MAH00141	R	1.07692	6.5	0	25
ARb	MT6	#2	KO	3	2	444	25	MAH00148-2	R	0.405405	7.4	2	25
ARb	MT6	#3	KO	52	17	1003	28	MAH00153	R	3.11067	16.7167	17	28
ARb	MT6	#4	KO	6	3	190	23	MAH00158	R	1.89474	3.16667	3	23
ARb	MT6	#5	KO	1	0	771	24	MAH00161	R	0.077821	12.85	0	24
ARb	MT6	#6	KO	7	4	958	28	MAH00168	R	0.438413	15.9667	4	28
DKO	MT1	#1	KO	0				MAH00333-2	L
DKO	MT1	#2	KO	0				MAH00335-2	L
DKO	MT1	#3	KO	0				MAH00376-2	L
DKO	MT1	#4	KO	0				MAH00391-2	L
DKO	MT1	#5	KO	0				MAH00394-2	L
DKO	MT2	#1	KO	0				MAH00333-2	M
DKO	MT2	#2	KO	0				MAH00335-2	M
DKO	MT2	#3	KO	0				MAH00376-2	M
DKO	MT2	#4	KO	0				MAH00391-2	M
DKO	MT2	#5	KO	1				MAH00394-2	M
DKO	MT3	#1	KO	0				MAH00333-2	R
DKO	MT3	#3	KO	0				MAH00376-2	R
DKO	MT3	#4	KO	0				MAH00391-2	R
DKO	MT3	#5	KO	0				MAH00394-2	R
DKO	MT1-2	#1	KO	0				MAH02272-2	L(single)
DKO	MT1-2	#2	KO	0				MAH02273-2	L(single)
DKO	MT1-2	#3	KO	0				MAH02275-2	L(single)
DKO	MT1-2	#4	KO	0				MAH02276-2	L(single)
DKO	MT1-2	#5	KO	0				MAH02282-2	L(single)
DKO	MTA-3	#1	KO	0				MAH02287-2	L
DKO	MTA-3	#2	KO	0				MAH02289-2	L
DKO	MTA-3	#3	KO	0				MAH02291-2	L
DKO	MTA-3	#4	KO	0				MAH02293-2	L
DKO	MTA-3	#5	KO	0				MAH02295-2	L
DKO	MTB-3	#1	KO	2				MAH02287-2	M
DKO	MTB-3	#2	KO	2				MAH02289-2	M
DKO	MTB-3	#3	KO	0				MAH02291-2	M
DKO	MTB-3	#4	KO	0				MAH02293-2	M
DKO	MTB-3	#5	KO	0				MAH02295-2	M
DKO	MTC-3	#1	KO	0				MAH02287-2	R
DKO	MTC-3	#2	KO	0				MAH02289-2	R
DKO	MTC-3	#3	KO	0				MAH02291-2	R
DKO	MTC-3	#4	KO	0				MAH02293-2	R
DKO	MTC-3	#5	KO	0				MAH02295-2	R
DKO	MTD-3	#1	KO	0				MAH02292-2	L
DKO	MTD-3	#2	KO	0				MAH02294-2	L
DKO	MTD-3	#3	KO	0				MAH02296-2	L
DKO	MTE-3	#1	KO	0				MAH02292-2	M
DKO	MTE-3	#2	KO	0				MAH02294-2	M
DKO	MTE-3	#3	KO	1				MAH02296-2	M
DKO	MTF-3	#1	KO	0				MAH02292-2	R
DKO	MTF-3	#2	KO	1				MAH02294-2	R
DKO	MTF-3	#3	KO	1				MAH02296-2	R
*For ar DKO, the number of courtship display within the 30 min of video recording was counted.

[truncated: 6 more sheets: supplementary Fig 2d, supplementary Fig 3a,b,c, Supplementary Fig 6, supplementary Fig.7, Table 1, Table 2]
